# Supplementary material for: Generation of Fibrotic Liver Organoids Using Hepatocytes, Primary Liver Sinusoidal Endothelial Cells, Hepatic Stellate Cells, and Macrophages
Source: Cells. 2023 Oct 24;12(21):2514. doi: 10.3390/cells12212514 (PMC10647544; doi:10.3390/cells12212514)
Supplement: Supplementary file 1 [file cells-12-02514-s001.zip]

Archive with 1 entries (1 files):
- cells-2625656-supplementary.pdf
